# Supplementary material for: A Solid-State Wire-Shaped Supercapacitor Based on Nylon/Ag/Polypyrrole and Nylon/Ag/MnO2 Electrodes
Source: Polymers (Basel). 2023 Mar 24;15(7):1627. doi: 10.3390/polym15071627 (PMC10097388; doi:10.3390/polym15071627)
Supplement: Supplementary file 1 [file polymers-15-01627-s001.zip]

Archive with 1 entries (1 files):
- polymers-2266912-supplementary.pdf
